# Supplementary material for: Reference Values and Effect of Age on Hemogram in Landim Cattle Raised in Extensive System in Districts of Xai-Xai, Limpopo, and Chongoene, Gaza Province, Mozambique
Source: Vet Sci. 2025 Nov 27;12(12):1124. doi: 10.3390/vetsci12121124 (PMC12737348; doi:10.3390/vetsci12121124)
Supplement: Supplementary file 1 [file vetsci-12-01124-s001.zip]

Archive with 1 entries (1 files):
- vetsci-3893520-supplementary.pdf
